# Supplementary material for: A Quadruplex qPCR for Detection and Differentiation of Classic and Natural Recombinant Myxoma Virus Strains of Leporids
Source: Int J Mol Sci. 2021 Nov 7;22(21):12052. doi: 10.3390/ijms222112052 (PMC8584577; doi:10.3390/ijms222112052)
Supplement: Supplementary file 1 [file ijms-22-12052-s001.zip]

Archive with 1 entries (1 files):
- ijms-1380620-supplementary.pdf
